# Supplementary material for: Therapeutic Perspectives of HIV-Associated Chemokine Receptor (CCR5 and CXCR4) Antagonists in Carcinomas
Source: Int J Mol Sci. 2022 Dec 28;24(1):478. doi: 10.3390/ijms24010478 (PMC9820365; doi:10.3390/ijms24010478)
Supplement: Supplementary file 1 [file ijms-24-00478-s001.zip]

Archive with 1 entries (1 files):
- ijms-2051037 supplementary.pdf
